# Supplementary material for: The IFIT2–IFIT3 antiviral complex targets short 5’ untranslated regions on viral mRNAs for translation inhibition
Source: Nat Microbiol. 2025 Oct 15;10(11):2934–48. doi: 10.1038/s41564-025-02138-w (PMC12570964; doi:10.1038/s41564-025-02138-w)
Supplement: Supplementary file 5 — Statistical source data. [file 41564_2025_2138_MOESM5_ESM.xlsx]

## Sheet: Fig 1A
siRNA	SCR			IFIT1			IFIT2			IFIT3			IFIT2 + IFIT3
-	8.4624	8.34242	8.38021	8.54407	8.53148	8.30103	8.25527	8.50515	8.83251	8.82607	8.53148	8.76343	8.59107	8.43136	8.43136
+	4.8451	4.62325	4.5563	7.5563	7.39794	6.69897	5.77815	6.47712	6.25527	6.6721	6.90309	6.20412	7	6.61278	6.77815

## Sheet: Fig 1B
DOX	mCherry			IFIT2			IFIT3			IFIT2 + IFIT3
-	7.5563	7.32222	7.32222	7.5563	6.34242	7.11394	7.51851	6.8451	7.04139	7.59107	7.43136	7.716
+	7.4624	7.716		7.32222	7.04139	7.04139	7.51851	7.34242	7.70757	5.62325	5.34242	5.20412

## Sheet: Fig 1D
hpi	mCherry								IFIT2								IFIT3								IFIT2 + IFIT3
0	-0.5	2.5	31.5	-32.5	48.5	57.5	173.5	6.5	74.5	52.5	159.5	-66.5	-4.5	-16.5	-55.5	41.5	12.5	12.5	30.5	85.5	44.5	-20.5	70.5	14.5	102.5	127.5	103.5	134.5	-13.5	104.5	106.5	-5.5
2	130	88	265	259	147	167	175	85	139	192	184	124	158	123	99	118	126	149	154	176	171	121	89	99	51	117	93	93	63	95	70	74
4	271.375	412.375	389.375	338.375	286.375	360.375	363.375	250.375	185.375	452.375	476.375	352.375	299.375	335.375	326.375	389.375	277.375	410.375	376.375	369.375	383.375	327.375	345.375	234.375	18.375	33.375	98.375	63.375	13.375	77.375	10.375	21.375
6	1211.88	1466.88	1375.88	1357.88	1273.88	1290.88	1236.88	1091.88	897.875	1541.88	1403.88	1321.88	1205.88	1264.88	1316.88	1261.88	1045.88	1579.88	1426.88	1414.88	1382.88	1175.88	1267.88	1157.88	-0.125	-2.125	44.875	53.875	-6.125	35.875	3.875	8.875
8	2492.5	2897.5	2650.5	2913.5	2704.5	2656.5	2640.5	2423.5	1836.5	2707.5	2411.5	2433.5	2436.5	2323.5	2294.5	2382.5	2118.5	2977.5	2745.5	2821.5	2697.5	2390.5	2484.5	2705.5	20.5	42.5	78.5	41.5	26.5	67.5	16.5	30.5
