# Supplementary material for: The IFIT2–IFIT3 antiviral complex targets short 5’ untranslated regions on viral mRNAs for translation inhibition
Source: Nat Microbiol. 2025 Oct 15;10(11):2934–48. doi: 10.1038/s41564-025-02138-w (PMC12570964; doi:10.1038/s41564-025-02138-w)
Supplement: Supplementary file 7 — Statistical source data. [file 41564_2025_2138_MOESM7_ESM.xlsx]

## Sheet: Fig 3B
No IFIT	WT	IFIT2:3 EE	E->K	E->K / K->E
2220.5	345.5	428.5	1450.5	190.5
3160.5	442.5	826.5	2387.5	503.5
3050.5	424.5	688.5	2669.5	770.5
3262.5	659.5	643.5	2942.5	1024.5
3591.5	377.5	736.5	1553.5	1061.5
3238.5	418.5	502.5	1827.5	608.5
1685.5	413.5	484.5	1317.5	678.5
	334.5	298.5		414.5

## Sheet: Fig 3D
Empty vector	WT	Mut
2153.19	972.188	3491.19
4050.19	392.188	2884.19
3885.19	926.188	4863.19
3943.19	569.188	3818.19
4020.19	768.188	4703.19
4368.19	945.188	4637.19
4695.19	933.188	3378.19
3384.19	339.188	3215.19
5443.19	945.188	2086.19
5028.19	739.188	2286.19
5080.19	1291.19	4314.19
4915.19	971.188	2737.19
5116.19	627.188	4819.19
5365.19	1093.19	3872.19
5154.19	1263.19	3638.19
5167.19	630.188	4100.19
3035	1041	3364
2404	1249	3695
3181	1629	3210
3307	1544	3346
3349	1549	3831
2715	1445	3769
2757	1217	3927
2136	499	2457
4600	1143	2674
5043	1697	2416
4691	1255	2458
4649	1748	2410
4731	1032	3367
5388	952	2999
4429	783	3453
3533	472	2384
