# Supplementary material for: The IFIT2–IFIT3 antiviral complex targets short 5’ untranslated regions on viral mRNAs for translation inhibition
Source: Nat Microbiol. 2025 Oct 15;10(11):2934–48. doi: 10.1038/s41564-025-02138-w (PMC12570964; doi:10.1038/s41564-025-02138-w)
Supplement: Supplementary file 8 — Statistical source data. [file 41564_2025_2138_MOESM8_ESM.xlsx]

## Sheet: Fig 5E
IFIT	Long VSVP UTR ( + full CDS)				Short VSVP UTR ( + full CDS)
-	0.955914	1.04409	1.00972	0.990277	0.979315	1.02069	0.942081	1.05792
+	1.11409	1.27883	1.18629	1.31206	0.087167	0.0917	0.110889	0.111309

## Sheet: Fig 5G
IFIT	Short VSVP UTR ( + full CDS)						Short VSVP UTR ( + 6 residues CDS)						Short VSVP UTR ( + 16 residues CDS)						Short VSVP UTR						Long VSVP UTR
-	1.00687	0.993131	0.984825	1.01517	1.04188	0.958115	0.994643	1.00536	1.01052	0.989484	0.992485	1.00751	0.981526	1.01847	1.02385	0.976147	0.980659	1.01934	1.01219	0.987814	1.03739	0.962607	0.99994	1.00006	0.958563	1.04144	0.978073	1.02193	1.00556	0.994437
+	0.112697	0.117327	0.11811	0.101731	0.110646	0.082945	0.064151	0.066718	0.060588	0.054771	0.066194	0.075635	0.024033	0.021716	0.026643	0.027827	0.049398	0.034657	0.197139	0.173913	0.162945	0.185756	0.162649	0.177105	1.34367	1.30212	1.35674	1.386	1.08523	1.08632

## Sheet: Fig 5I
IFIT	Short UTR										Plus10										Plus20										Plus30										Plus40
-	1.11177	0.896515	1.20623	0.901751	0.84206	1.07387	0.954362	1.30369	0.906111	0.803634	0.917185	0.717516	1.3297	1.01704	0.853563	0.955647	0.75416	1.5661	1.01398	0.875116	0.964606	0.825197	1.53453	1.09565	0.758417	0.944788	0.803739	1.34866	0.951665	0.772752	1.06181	0.80482	1.5129	1.03505	0.756127	0.944371	0.750755	1.45202	0.931427	0.750722	1.05863	0.778965	1.4838	1.02129	0.712475	0.984189	0.751025	1.50762	0.939717
+	0.202595	0.16494	0.181088	0.116153	0.136415	0.199455	0.164643	0.160908	0.095621	0.140697	0.041416	0.039002	0.078775	0.034054	0.079916	0.049412	0.037718	0.085511	0.035724	0.098864	0.307666	0.270884	0.535278	0.311881	0.321742	0.309108	0.241794	0.572034	0.280863	0.288619	0.360198	0.291448	0.49835	0.287661	0.260438	0.35761	0.291613	0.658965	0.296614	0.268322	0.756759	0.575574	1.14349	0.753199	0.550495	0.768295	0.550668	1.07765	0.70479
[truncated: 31 more columns]
