# Supplementary material for: The IFIT2–IFIT3 antiviral complex targets short 5’ untranslated regions on viral mRNAs for translation inhibition
Source: Nat Microbiol. 2025 Oct 15;10(11):2934–48. doi: 10.1038/s41564-025-02138-w (PMC12570964; doi:10.1038/s41564-025-02138-w)
Supplement: Supplementary file 10 — Statistical source data. [file 41564_2025_2138_MOESM10_ESM.xlsx]

## Sheet: Fig 6A
IFIT	gp1						gp2						gp3						gp4						gp5
-	0.959676	1.04032	1.01516	0.98484	0.981319	1.01868	0.932637	1.06736	1.01749	0.98251	0.917529	1.08247	1.0305	0.969503	1.01331	0.986688	0.98472	1.01528	1.01677	0.983225	1.00904	0.990957	0.963787	1.03621	0.945014	1.05499	0.997832	1.00217	0.929451	1.07055
+	0.194822	0.200571	0.148134	0.16691	0.182581	0.181021	0.401835	0.433409	0.456813	0.413912	0.388673	0.411142	0.058356	0.069049	0.0660473	0.0690972	0.0600421	0.0597645	0.124682	0.130576	0.131216	0.118914	0.108582	0.124921	0.167077	0.163152	0.172431	0.186002	0.145833	0.173681

## Sheet: Fig 6B
IFIT	gp5						gp8
-	1.01129	0.988708	1.0265	0.973502	1.00509	0.994905	1.05089	0.949112	0.918167	1.08183	0.99367	1.00633
+	0.0585143	0.0669291	0.0639046	0.0656685	0.0768722	0.0677882	0.339357	0.33263	0.342605	0.394601	0.356291	0.399616

## Sheet: Fig 6C
DOX	mCherry			IFIT2			IFIT3			IFIT2+IFIT3
-	6.62428	6.74974	6.62428	6.25042	6.25042	5.99956	6.49969	6.62428	6.62428	6.49969	5.87216	6.37475
+	5.99956	5.87448	6.12385	6.12385	6.49969	6.62428	6.74974	6.49969	5.99956	2.74974	2.62428	2.25042

## Sheet: Fig 6D
siRNA	SCR			IFIT1			IFIT2			IFIT3			IFIT2 + IFIT3
-	5.99956	5.87448	6.12385	5.74974	5.49969	5.74974	6.12385	6.12385	5.87448	6.37475	6.62428	6.62428	6.62428	6.87448	5.99956
+	4.37475	4.49969	3.99957	5.87448	5.62428	5.74974	5.37475	5.25042	5.74974	4.62428	4.87448	4.62428	5.37475	5.12385	5.49969

## Sheet: Fig 6E
IFIT
-	+
0.905265	2.13463
1.09474	2.06436
0.880705	2.14581
1.11929	2.12977
1.05964	2.02589
0.940364	1.94442
0.830096	2.39454
1.1699	2.44373
0.9464	2.24869
1.0536	2.35811

## Sheet: Fig 6F
Empty vector	IFIT2 + IFIT3
80000000	45000000
85000000	75000000
50000000	75000000
