# Supplementary material for: The IFIT2–IFIT3 antiviral complex targets short 5’ untranslated regions on viral mRNAs for translation inhibition
Source: Nat Microbiol. 2025 Oct 15;10(11):2934–48. doi: 10.1038/s41564-025-02138-w (PMC12570964; doi:10.1038/s41564-025-02138-w)
Supplement: Supplementary file 11 — Statistical source data. [file 41564_2025_2138_MOESM11_ESM.xlsx]

## Sheet: ED Fig 1F
IFIT	siSCR				siIFIT1
-	8.90309	8.69897	8.50515	8.30103	8.69897	8.95424	8.54407	8.44716
+	5.14613	4.95424	4.90309	4.77815	5.11394	4.90309	5.07918	4.95424
