# Supplementary material for: The IFIT2–IFIT3 antiviral complex targets short 5’ untranslated regions on viral mRNAs for translation inhibition
Source: Nat Microbiol. 2025 Oct 15;10(11):2934–48. doi: 10.1038/s41564-025-02138-w (PMC12570964; doi:10.1038/s41564-025-02138-w)
Supplement: Supplementary file 13 — Statistical source data. [file 41564_2025_2138_MOESM13_ESM.xlsx]

## Sheet: ED Fig 4A
	IFIT2 OE (IFIT2 pulldown)		IFIT3 OE (IFIT3 pulldown)		IFIT2+IFIT3 OE (IFIT2 pulldown)		IFIT2+IFIT3 OE (IFIT3 pulldown)
	Rep 1	Rep 2	Rep 1	Rep 2	Rep 1	Rep 2	Rep 1	Rep 2
RNAseq (viral reads/total reads)	0.0693443	0.0623908	0.108643	0.0699012	0.00957169	0.00183558	0.0138114	0.0109733
eCLIP (viral reads/total reads)	0.0737623	0.0602735	0.116849	0.0742018	0.234448	0.174483	0.270722	0.215987

## Sheet: ED Fig 4C
	IFIT3 KO (IFIT2 pulldown)		IFIT2 KO (IFIT3 pulldown)		WT (IFIT2 pulldown)		WT (IFIT3 pulldown)
	Rep 1	Rep 2	Rep 1	Rep 2	Rep 1	Rep 2	Rep 1	Rep 2
RNAseq (viral reads/total reads)	0.00222632	0.000823548	0.000414806	0.000284277	0.000330456	0.000541387	0.000330456	0.000541387
eCLIP (viral reads/total reads)	0.000782803	0.000433277	0.000241018	0.000228899	0.00240088	0.00193716	0.00122242	0.00073429
