# Supplementary material for: The IFIT2–IFIT3 antiviral complex targets short 5’ untranslated regions on viral mRNAs for translation inhibition
Source: Nat Microbiol. 2025 Oct 15;10(11):2934–48. doi: 10.1038/s41564-025-02138-w (PMC12570964; doi:10.1038/s41564-025-02138-w)
Supplement: Supplementary file 14 — Statistical source data. [file 41564_2025_2138_MOESM14_ESM.xlsx]

## Sheet: ED Fig 5C
IFIT	Long VSVP UTR ( + full CDS)	Short VSVP UTR ( + full CDS)
-	0.777136	0.644012
+	0.778821	0.167485

## Sheet: ED Fig 5D
	Long VSVP UTR ( + full CDS)								Short VSVP UTR ( + full CDS)
	- IFIT				+ IFIT				- IFIT				+ IFIT
GFP	3704	3869.75	3977.25	2809.25	3204.25	2908.75	2703	2396	1860.5	2005	2535	2197.75	140.25	132.75	111	102.75
RFP	2000.38	2122.62	2468.12	1569.12	1469.62	1213.88	1423.38	1113.12	1895.12	1819.38	2396.88	1997.88	1202.12	1155.38	1178.88	1037.88
