# Supplementary material for: The IFIT2–IFIT3 antiviral complex targets short 5’ untranslated regions on viral mRNAs for translation inhibition
Source: Nat Microbiol. 2025 Oct 15;10(11):2934–48. doi: 10.1038/s41564-025-02138-w (PMC12570964; doi:10.1038/s41564-025-02138-w)
Supplement: Supplementary file 16 — Statistical source data. [file 41564_2025_2138_MOESM16_ESM.xlsx]

## Sheet: ED Fig 6A
IFIT	Short VSVP UTR						Long VSVP UTR
-	1.01219	0.987814	1.03739	0.962607	0.99994	1.00006	0.958563	1.04144	0.978073	1.02193	1.00556	0.994437
+	0.197139	0.173913	0.162945	0.185756	0.162649	0.177105	1.34367	1.30212	1.35674	1.386	1.08523	1.08632

## Sheet: ED Fig 6B
	Short VSVP UTR						Long VSVP UTR
No IFIT	1.72703	1.43768	2.15705	2.27899	1.55484	1.82341	2.53566	2.51267	2.54844	2.56306	1.72578	1.93
IFIT2	1.3161	1.19255	1.75714	1.88637	1.48918	1.58381	1.95971	2.09572	2.16174	2.06652	1.58929	1.51264
IFIT3	1.35575	1.39763	2.07753	2.1077	1.32583	1.32307	2.00376	2.04335	2.47148	2.42604	1.3747	1.46795
IFIT2 + IFIT3	0.25051	0.269617	0.355249	0.454912	0.313907	0.281555	2.69353	2.67307	2.58826	2.8371	2.03565	2.04287

## Sheet: ED Fig 6C
	Short VSVP UTR						Long VSVP UTR
-	1	1.43297	1.01018	0.77592	1.19809	1.02599	1.42775	1.97589	2.28171	1.0475	2.20777	1.78776
+	1.99055	2.27465	1.97335	1.47474	2.22735	1.98883	1.37255	2.84796	2.70552	2.04646	2.71113

## Sheet: ED Fig 6D 293
EV	Mouse IFIT	Human IFIT
1.01394	0.170179	0.508919
0.986063	0.163228	0.463351
1	0.167818	0.529096
0.992777	0.157849	0.47998
1.04424	0.230027	0.463629
0.95576	0.223273	0.47413
1.05596	0.133382	0.471429
0.94404	0.12046	0.435841
0.904724	0.1602	0.539902
1.09528	0.163051	0.59384

## Sheet: ED Fig 6D BHK
EV	Mouse IFIT	Human IFIT
0.918616	0.485382	0.568302
1.08138	0.481502	0.569769
1.04231	0.421592	0.725633
0.957689	0.396533	0.770341
1.09596	0.415809	0.521767
0.904042	0.413552	0.539323

## Sheet: ED Fig 6D HeLa
EV	Mouse IFIT	Human IFIT
0.916324	0.243938	0.57091
1.08368	0.256207	0.534176
0.904974	0.4602	0.60446
1.09503	0.468327	0.661653

## Sheet: ED Fig 6E short
EV	WT	Single	Double
0.829072	0.171693	0.667514	0.400891
1.17093	0.166885	0.681336	0.428045
0.952409	0.161741	0.724449	0.345365
1.04759	0.138979	0.786564	0.4286

## Sheet: ED Fig 6E long
EV	WT	Single	Double
0.913774	1.02197	1.06083	1.02735
1.08623	1.02547	1.125	0.941776
0.924199	0.92087	1.05101	0.950174
1.0758	0.900783	1.04809	1.01463

## Sheet: ED Fig 6F short
EV	WT	Binding
0.829072	0.171693	0.945774
1.17093	0.166885	0.766404
0.952409	0.161741	0.917474
1.04759	0.138979	0.859549

## Sheet: ED Fig 6F long
EV	WT	Binding
0.913774	1.02197	1.17593
1.08623	1.02547	0.932307
0.924199	0.92087	0.909982
1.0758	0.900783	0.84813

[truncated: 1 more sheets: ED Fig 6G]
