# Supplementary material for: The IFIT2–IFIT3 antiviral complex targets short 5’ untranslated regions on viral mRNAs for translation inhibition
Source: Nat Microbiol. 2025 Oct 15;10(11):2934–48. doi: 10.1038/s41564-025-02138-w (PMC12570964; doi:10.1038/s41564-025-02138-w)
Supplement: Supplementary file 17 — Statistical source data. [file 41564_2025_2138_MOESM17_ESM.xlsx]

## Sheet: ED Fig 7A
	IFIT2 OE (IFIT2 pulldown)		IFIT3 OE (IFIT3 pulldown)		IFIT2+IFIT3 OE (IFIT2 pulldown)		IFIT2+IFIT3 OE (IFIT3 pulldown)
	Rep 1	Rep 2	Rep 1	Rep 2	Rep 1	Rep 2	Rep 1	Rep 2
Fraction bound	0.00285893	0.00241114	0.00501029	0.00226267	0.114296	0.131177	0.141139	0.100602
Fraction bound in 5' end	8.93416e-05	0.0002679	0.00178939	0.00029513	0.0953083	0.105633	0.126287	0.0897524

## Sheet: ED Fig 7B
	IFIT2+IFIT3 OE (IFIT2 pulldown)		IFIT2+IFIT3 OE (IFIT3 pulldown)
	Rep 1	Rep 2	Rep 1	Rep 2
All - bound	0.114296	0.131177	0.141139	0.100602
5; UTR <50nt - bound	0.185403	0.176846	0.192982	0.137391
All - 5' end binding	0.0953083	0.105633	0.126287	0.0897524
5' UTR <50nt - 5' end binding	0.159396	0.141294	0.173768	0.123478

## Sheet: ED Fig 7D
IFIT	H4C8								MRPL54								H2BC5
-	0.837585	1.16241	1.00048	0.999523	1.04716	0.952836	1	1	1.03587	0.964133	1.07334	0.926664	1	1	1	1	0.935756	1.06424	1.04129	0.958707	1	1
+	0.235402	0.28181	0.200022	0.148828	0.275156	0.277896	0.192713	0.187858	0.097461	0.109121	0.115847	0.102027	0.109163	0.0757363	0.160934	0.111533	0.314639	0.410943	0.609814	0.514131	0.628728	0.421199
