# Supplementary material for: The IFIT2–IFIT3 antiviral complex targets short 5’ untranslated regions on viral mRNAs for translation inhibition
Source: Nat Microbiol. 2025 Oct 15;10(11):2934–48. doi: 10.1038/s41564-025-02138-w (PMC12570964; doi:10.1038/s41564-025-02138-w)
Supplement: Supplementary file 18 — Statistical source data. [file 41564_2025_2138_MOESM18_ESM.xlsx]

## Sheet: ED Fig 8A
IFIT	SeV-L				SeV-M
-	0.940361	1.05964	1.01089	0.989115	1.07831	0.921689	1.08314	0.916857
+	0.566826	0.667257	0.573547	0.562927	0.51592	0.495036	0.480663	0.455821

## Sheet: ED Fig 8B
IFIT	mCherry			IFIT2			IFIT3			IFIT2 + IFIT3
-	3.68214	3.61384	3.68305	3.70415	3.72263	3.55509	3.53148	3.40824	3.56703	3.90633	4.13033	3.91908
+	3.61909	3.66276	3.60638	3.52504	3.5955	3.66464	3.29885	3.58206	3.62941	2.24797	2.37475	2.44716
